# Supplementary material for: Establishment and characterization of mouse lines useful for endogenous protein degradation via an improved auxin‐inducible degron system (AID2)
Source: Dev Growth Differ. 2024 Sep 21;66(7):384–93. doi: 10.1111/dgd.12942 (PMC11482630; doi:10.1111/dgd.12942)
Supplement: Supplementary file 2 — Table S1. Guide RNA and primer information. [file DGD-66-384-s002.xlsx]

## Sheet: Sheet1
Supplementary table 1: guide RNA and primer information
name of gRNA target site	target sequence
guide RNA	5'-3'
Rosa	CCGGGTACGAGTCGTGACGC
DCP2-exon1	CCGGGAATCTCCAGGCGTTT
DCP2-site 1	AACAAAGCCAACCCGGGACA
DCP2-site 2	ACACTTCAGTGCCGCGAAAA
PCR primers for genotyping	sequence
Rosa-5'	ATGGCGTGTTTTGGTTGGCG
CAG-Rv	GGCGGGCCATTTACCGTAAG
pA-L2	GACTACTCCCAGTCATAGCTGTCCC
Rosa-3'	AGCCAGTCCAAGAGAAAGCAC
TIR1-F2	ATCGTGAGAGAGTGCAAGGGAC
Flag-R	CACCGTCATGGTCTTTGTAGTC
AID-F	ATCGTGAGAGAGTGCAAGGGAC
mCherry-R	CGCCGTCCTCGAAGTTCATC
DCP2-GL2	AGGCTAAGGTAGGAGGACTGTG
AID-R1	AGGCTAAGGTAGGAGGACTGTG
AID-F	CGGCGTTCGTGAAGGTATCAATG
DCP2-R4	GGGAGGAGGAAGAAAGCCACAGG
GFP L1	CCTGGTCGAGCTGGACGGCGAC
GFP R1	TCACGAACTCCAGCAGGACCATG
DCP2-int1-F1	TCCACAGCACTTCTCCTGCTC
DCP2-int2-R1	CTCAAGAGATCCACCTGCCTCC
pMK411-19 IS WT Fw2	ACATGCACAGAGACATGGAAGAG
pMK411-19 IS WT Rv3	CACCCAGTCAGCACTCAGACTAAT
pMK411 HaeIII Rv for #19	TGCATTCTAGTTGTGGTTTGTCC
pMK411-16 IS WT Fw	GCAGCTTTGCTGTTATAGGCAAC
pMK411-16 IS WT Rv	TCCACTCACAAAACGCTTAAACTT
pMK411 HaeIII Rv1 for #16	TGCATTCTAGTTGTGGTTTGTCC
pMK411 HaeIII Fw1	ATAATTTTGTTGCCGTTCCACAG
pMK411 HaeIII Rv1	TGCATTCTAGTTGTGGTTTGTCC
pMK411 HaeIII Rv2	GCCATACCACATTTGTAGAGGTTTT
