# Supplementary material for: Establishment and characterization of mouse lines useful for endogenous protein degradation via an improved auxin‐inducible degron system (AID2)
Source: Dev Growth Differ. 2024 Sep 21;66(7):384–93. doi: 10.1111/dgd.12942 (PMC11482630; doi:10.1111/dgd.12942)
Supplement: Supplementary file 3 — Table S2. Feature of mouse lines. [file DGD-66-384-s003.xlsx]

## Sheet: Sheet1
Supplementary table 2: feature of mouse lines
mouse line name	(TG or KI) interglation site	promoter	expression	feature	advantage	dissadvantage	reference
pMK411-#13 (previously asigned as #1)	(TG) unknown	CAG	ubiquitous	express TIR1 and the reporter AID-EGFP in a same cell	・can monitor reporter ・degradation in one line	・fertility is low ・AID-GFP may compete with other AID-tagged protein	Yesbolatova et al. 2020
pMK411-#16(previously asigned as #2)	(TG) chromosome 10	CAG	ubiquitous	express TIR1 and the reporter AID-EGFP in a same cell	・can monitor reporter ・degradation in one line	・fertility is low ・AID-GFP may compete with other AID-tagged protein	Yesbolatova et al. 2020
pMK411-#19	(TG) chromosome 10, a different site from #16	CAG	ubiquitous	express TIR1 and the reporter AID-EGFP in a same cell	・can monitor reporter ・degradation in one line	・fertility is low ・AID-GFP may compete with other AID-tagged protein	this paper
TG-CAG-AID-mcherry (Type-I-III)	(TG) unknown	CAG	ubiquitous	express AID-mcherry reporter	・can monitor TIR1 activity ・lower background signal (autofluorescence)	・Type-III: expression is too strong, thus may not be suitable to detect weak TIR1 activity.	this paper
Rosa-CAG-AID-mecherry	(KI) Rosa26 locus	Rosa26+CAG	ubiquitous	express AID-mcherry reporter	・can monitor TIR1 activity ・lower background signal (autofluorescence)		this paper
Rosa-CAG-TIR1-3xFLAG	(KI) Rosa26 locus	Rosa26+CAG	ubiquitous	express TIR1 with FLAG tag	・can make homozygoutes		this paper
AID-DCP2	(KI) Dcp2 gene locus	DCP2	ubiquitous	express AID-DCP2			this paper
Oct-dPE-TIRT1-3xFLAG	(TG) unknown	Oct4-dPE	germ cells	express TIR1 with FLAG tag in germ cells	・stronger TRI1 expression in germ cells	・integration site is unknown	this paper
